# Supplementary material for: Heterogeneity of Cancer Stem Cells in Tumorigenesis, Metastasis, and Resistance to Antineoplastic Treatment of Head and Neck Tumours
Source: Cells. 2021 Nov 8;10(11):3068. doi: 10.3390/cells10113068 (PMC8619944; doi:10.3390/cells10113068)
Supplement: Supplementary file 1 [file cells-10-03068-s001.zip]

Archive with 1 entries (1 files):
- cells-1343203-supplementary.pdf
